# Supplementary material for: The Bacterial Community Characteristics of Hippophae rhamnoides Subsp. sinensis Rousi in Different Distribution Areas of the Qinghai–Tibet Plateau and Their Responses to Habitat Factors
Source: Biology (Basel). 2025 Sep 21;14(9):1304. doi: 10.3390/biology14091304 (PMC12467999; doi:10.3390/biology14091304)
Supplement: Supplementary file 1 [file biology-14-01304-s001.zip]

Archive with 1 entries (1 files):
- biology-3867948-supplementary.pdf
